# Supplementary material for: From TDP-43/RNA complex formation to disease-linked TDP-43 aggregation through a structural and cellular approach
Source: Nat Commun. 2026 Jan 21;17:1631. doi: 10.1038/s41467-026-68346-y (PMC12905282; doi:10.1038/s41467-026-68346-y)
Supplement: Supplementary file 4 — Source data [file 41467_2026_68346_MOESM4_ESM.zip]

Archive with 1 entries (1 files):
- 611530_2_data_set_12043968_t7z8vc.rar
